# Supplementary material for: The Nitric Oxide Donor [Zn(PipNONO)Cl] Exhibits Antitumor Activity through Inhibition of Epithelial and Endothelial Mesenchymal Transitions
Source: Cancers (Basel). 2022 Aug 31;14(17):4240. doi: 10.3390/cancers14174240 (PMC9454450; doi:10.3390/cancers14174240)
Supplement: Supplementary file 1 [file cancers-14-04240-s001.zip]

Archive with 1 entries (1 files):
- cancers-1865511-supplementary.pdf
